# Supplementary material for: Functional Bionanocomposite Fibers of Chitosan Filled with Cellulose Nanofibers Obtained by Gel Spinning
Source: Polymers (Basel). 2021 May 13;13(10):1563. doi: 10.3390/polym13101563 (PMC8152965; doi:10.3390/polym13101563)
Supplement: Supplementary file 1 [file polymers-13-01563-s001.zip]

Archive with 1 entries (1 files):
- polymers-1180663-supplementary.pdf
